# Supplementary material for: Bacillus spp. Potentiate the Virulence and Intracellular Invasion of A. paragallinarum in Chickens
Source: Animals (Basel). 2025 Jul 14;15(14):2076. doi: 10.3390/ani15142076 (PMC12291824; doi:10.3390/ani15142076)
Supplement: Supplementary file 1 [file animals-15-02076-s001.zip]

Archive with 1 entries (1 files):
- animals-3711132-supplementary.pdf
